# Supplementary material for: Identification of a non-exported Plasmepsin V substrate that functions in the parasitophorous vacuole of malaria parasites
Source: mBio. 2023 Dec 11;15(1):e01223-23. doi: 10.1128/mbio.01223-23 (PMC10790765; doi:10.1128/mbio.01223-23)
Supplement: Supplemental tables — Tables S1–S5. [file mbio.01223-23-s0007.xlsx]

## Sheet: Supp Table 1
Supplementary Table 1: Primers used in this study
Figure	Purpose and name
	Cloning point mutations PV6
	CVO675	TCAGGTATCCcttaaGGTGAGACAAGTATAGATTTAAACTATTTTGGCTGG
	CVO676	CAAGGACtaacttaatGCAAATGTGTGATATTGGAAAGGTTTAAATGAAAATATGTAAATCG
	CVO081	GGACcctaggATGAGTTTAAAAAGAAGAAAATTTATTTTGTTGTC
	CVO023	GGACctcgagTTAGTCCTTATTAAAAAATATACCAAATATTTTTTTAAAAAAGTTAAC
	CVO519	GATTCTTCTTTATTTTCTgcTAATATTCTACTTTTTATTTTATTTTTATAAAC
	CVO520	GTAGAATATTAgcAGAAAATAAAGAAGAATCTCTTGAGACT
	Testing pv6 excision
	CVO081	GGACcctaggATGAGTTTAAAAAGAAGAAAATTTATTTTGTTGTC
	CVO097	CATTTAAACCTTTCCAATATCACACATTTGC
	Testing integration pBLD708 and pBLD728 at pv6 locus
Figure 3A,B primer 5	CVO071	GACgaattcATAGCCATCACAAATAAAACTGTAGGAAC
Figure 3A,B primer 4	CVO183	tta caa aat gct taa CAC ATG CGC ATT TTC ACC AAT TTT TGC C
Figure 3A,B primer 2	CVO111	ATAACTTCGTATAATGTATGCTATACGAAGTTATAGCTTGAGCTTGAGCTTGAACATTATTCCC
Figure 3A,B primer 1	CVO689	CATATATATTATAACACATTTGTAAAGATTCATTTATTTCC
Figure 3A,B primer 6	CVO321	GCCTGAGGACACCCCCAACACC
Figure 3A,B primer 3	CVO586	GGACctcgagAGCGTAATCTGGAACGTCGTAAG
	Testing integration of plasmids at pfs47 locus
Supp Figure 2A primer 3	CVO119	CATTCCTAACACATTATGTGTATAACATTTTATGC
Supp Figure 2A primer 2	CVO120	CATATGCTAACATACATGTAAAAAATTACAATCAG
Supp Figure 2A primer 4	CVO070	CACACATAAAATGGCTAGTATGAATAGCC
Supp Figure 2A primer 1	CVO694	TTAGCTAATTCGCTTGTAAGAGGTACTCTCGTTTATGC
	Amplifying 5’ region of AMA1
	CVO714	ctaaataattcctaggATGAGAAAATTATACTGCGTATTATTATTGAGCGC
	CVO730	GGTACTCgagCCAATAATTCTGTCCTCTTCCAAAGTTTATC

## Sheet: Supp Table 2
Supplementary Table 2 Sequence of PEXEL of PV6 orthologues. Highlighting indicates clade; yellow-Laverania; white-Plasmodium; green-Vinckeia
Species	Gene ID	PEXEL
Plasmodium falciparum	PF3D7_0104200	RILKE
Plasmodium adleri	PADL01_0101800	RILKE
Plasmodium blacklocki	PBLACG01_0101700	RILKE
Plasmodium billcollinsi	PBILCG01_0102600	RILKE
Plasmodium gaboni	PGABG01_0102600	RILKE
Plasmodium reichenowi	PRCDC_0102100	RMLKE
Plasmodium praefalciparum	PPRFG01_0102600	RILKE
Plasmodium knowlesi	PKNH_0209300	RILHE
Plasmodium vivax	PVP01_0210500	RTLHE
Plasmodium malariae	PmUG01_02019400	RILNE
Plasmodium ovale curtisi	PocGH01_02017700	RVLNE
Plasmodium relictum	PRELSG_0212900	RIVKE
Plasmodium coatneyi	PCOAH_00003020	RTLHE
Plasmodium cynomolgi	PcyM_0213700	RTLHE
Plasmodium fragile	AK88_01091	RMLHE
Plasmodium inui	C922_04253	RMLHD
Plasmodium berghei	PBANKA_0208900	RILEE
Plasmodium chabaudi	PCHAS_0207300	RSLGE
Plasmodium yoelii	PY17X_0210300	RILEA
Plasmodium vinckei	PVVCY_0200870	RNLEE

## Sheet: Supp Table 3
Supplementary Table 3. Predicted exported proteins with a residue from the 'uncommon, unlikely' or 'not confirmed' category.
Amino acid	Gene ID	Former ID/annotation	Exportome*	PEXEL	Comment	Refence
E	PF3D7_1252500	PFL2525c	S	RILEE
	PF3D7_1334600	PF13_0193/MSP7-like	S	KLLEE	Has signal sequence 23 and 24: VSS-QE
	PF3D7_0301400	PFC0070c	B/S	RLLEE	No signal sequence, contains TM near C term, N terminus: MMCKMKNICLFNVEI
F	PF3D7_1252700	PFL2535w/PHISTb	B/S	RTLFE	No signal sequence, TM, low expression level; export detected
	PF3D7_0220200	PFB0921c	B/S/vO	RLLFQ	Has signal Sequence: 21 and 22 LLA-NN (Signal anchor HMM)
	PF3D7_0927900	PFI1370c	B/S	RLLFG	In ER
	PF3D7_1019600	PF10_0189	S	KELFS	No Signal sequence, TM; KELFS right near N term
	PF3D7_1476900	PF14_0739a	B	RILFE	Pseudogene
	PF3D7_1463900	PF14_0607	vO	RILFE	Rhoptry neck protein
I	PF3D7_0702100	MAL7P1.7/PHISTb	S	RILIE	Pseudogene
	PF3D7_1041000	PF10_0403/RIFIN	B/S/vO	RVLIE	A-type RIFIN
	PF3D7_1254500	PFL2630w/RIFIN	B/S	RVLIE	B-type RIFIN
	PF3D7_0830900	PF08_0001	B/S	RLLIE	RLLLE in Plasmodium gaboni and Plasmodium adleri
	PF3D7_0106000	PFA0295c	S	KKLIS	No signal peptide or TM
	PF3D7_1125000	PF11_0261	S	KSLIK	Odd PEXEL
	PF3D7_1106100	PF11_0072/ribosomal protein S15, apicoplast, putative	S	RQLIK	Predicted apicoplast localization
	PF3D7_0825300	MAL8P1.26/SAYSvFN domain-containing protein, putative	S	RYLIG
	PF3D7_0219900	PFB0910w	B/S	RNLIE	Odd structure, with a TM domain 40-69 and two TM domains near the C terminus. Essential and conserved, expressed early
	PF3D7_0701900	PF07_0004	vO	RILIQ
K	PF3D7_1133300	PF11_0343, LEM3/CDC50Beta	S	KNLKE	Present in parasite plasma membrane
	PF3D7_0532600	PFE1615c	S/vO	RILKQ
	PF3D7_1330700	MAL13P1.165	B/S	RELKE	GPI transamidase subunit PIG-U, putative
	PF3D7_1212100	PFL0600w	B/vO	RILKE	Peripheral plastid protein 1, putative
	PF3D7_0422000	PFD1035w/steroid dehydrogenase, putative	S	KNLKS	Steroid dehydrogenase, putative
	PF3D7_0104200	PFA0210c	B/vO	RILKE	Not exported (this study)
R	PFB1040w	PF3D7_0223200/RIFIN	vO	RVLRE	B-type RIFIN – retained in parasite
*S-Sargeant; B-Boddey; vO-van Ooij.

## Sheet: Supp Table 4
Supplementary Table 4. Biochemical properties of amino acids. Green: common, confirmed; orange: uncommon, confirmed; red: none confirmed, unlikely; blue: not confirmed; grey: not observed.
Amino acid	Type	Hydrophobic	Polar	Small	Tiny	Aromatic	Aliphatic	Charged	Acidic	Basic	Met. Aminopep.
A	Non-polar	x		x	x						x
C				x	x				Acidic		x
S	Hydroxyl		x	x	x				Weakly acidic		x
T	Hydroxyl		x	x					Weakly acidic		x
Y	Hydroxyl		x			x			Weakly acidic
G	Non-polar	x		x	x	x					x
H	Amine		x			x		x		Weakly basic
L	Non-polar	x					x
N			x	x
V	Non-polar	x		x			x				x
E	Carboxyl		x					x	Acidic
F	Aromatic	x				x
K	Amine		x					x		Basic
R	Amine		x					x		Strongly basic
I	Non-polar	x					x
D	Carboxyl		x	x				x	Acidic
M	Non-polar	x
P	Non-polar	x		x							x
Q			x							Weakly basic
W	Aromatic		x				x			Weakly basic

## Sheet: Supp Table 5
Supplementary Table 5. Predicted N-terminal amino acids of secreted apical organelle proteins, parasite surface proteins, parasitophorous vacuole proteins and parasitophorous vacuole membrane proteins. Green: common, confirmed; orange: uncommon, confirmed; red: none confirmed, unlikely; blue: not confirmed; grey: not observed.
Localization	Protein	Gene ID	Predicted cleavage site	N term
PV	PV1	PF3D7_1129100	21 and 22: IYG-NV	N
	PV2	PF3D7_1226900	22 and 23: VLG-KE	K
	PV3	PF3D7_1336700	22 and 23: LKN-EN	E
	SERA4	PF3D7_0207700	25 and 26: TTA-ST	S
	SERA5	PF3D7_0207600	22 and 23: IKC-TG	T
	SERA6	PF3D7_0207500	16 and 17: LFT-QY	Q
	Lipocalin	PF3D7_0925900	20 and 21: IRA-SP	S
PVM	EXP1	PF3D7_1121600	22 and 23: SLA-EK	E
	EXP3	PF3D7_1024800	27 and 28: VEL-KL	K
	ETRAMP 2	PF3D7_0202500	21 and 22: IAP-RD	R
	ETRAMP 4	PF3D7_0423700	28 and 29: VLG-KN	K
	ETRAMP 5	PF3D7_0532100	24 and 25: CLG-DQ	D
	ETRAMP 8	PF3D7_0829600	24 and 25: CTC-KK	K
	ETRAMP 9	PF3D7_0936100	24 and 25: CYT-KN	K
	ETRAMP 10.1	PF3D7_1001500	26 and 27: VLG-GS	G
	ETRAMP 10.2	PF3D7_1033200	24 and 25: CLC-RN	R
	ETRAMP 10.3	PF3D7_1016900	24 and 25: VLT-LN	L
	ETRAMP 11.1	PF3D7_1102700	21 and 22: IAP-NN	N
	ETRAMP 11.2	PF3D7_1102800	21 and 22: IAP-NY	N
	ETRAMP 12	PF3D7_1240100	24 and 25: SVC-NE	N
	ETRAMP 14.1	PF3D7_1401400	26 and 27: VAA-GS	G
	ETRAMP 14.2	PF3D7_1476100	21 and 22: LGC-GN	G
PTEX	HSP101	PF3D7_1116800	26 and 27: VLC-AP	A
	Trx2	PF3D7_1345100	23 and 24: VTC-TK	T
	PTEX88	PF3D7_1105600	19 and 20: GQC-MY	M
	EXP2	PF3D7_1471100	21 and 22: TNT-VV	V
	PTEX150	PF3D7_1436300	20 and 21: YCA-VQ	V
Rhoptry	Clag3.1	PF3D7_0302500	24 and 25: VIC-SI	S
	RAMA	PF3D7_0707300	16 and 17: IVT-YL	Y
	RhopH2	PF3D7_0929400	19 and 20: LYG-LE	L
	RhopH3	PF3D7_0905400	24 and 25: VWG-KD	K
	RAP1	PF3D7_1410400	22 and 23: ADG-IN	I
	RAP2	PF3D7_0501600	21 and 22: VKG-DK	D
	ANRP	PF3D7_0511600	19 and 20: MEC-FR	F
	Ron 2	PF3D7_1452000	20 and 21: IYS-SE	S
	Ron 3	PF3D7_1252100	21 and 22: SKC-NK	N
	Ron 4	PF3D7_1116000	23 and 24: VKP-FK	F
	Ron 5	PF3D7_0817700	none predicted
	Ron 6	PF3D7_0214900	15 and 16: AKG-FL	F
	Ron 11	PF3D7_1463900	22 and 23: VTN-EN	E
	Ron 12	PF3D7_1017100	24 and 25: VYN-VK	V
	Plasmepsin IX	PF3D7_1430200	39 and 40: KDC-FH	F
Microneme	AMA1	PF3D7_1133400	24 and 25: GRG-QN	Q
	EBA140	PF3D7_1301600	25 and 26: NES-II	I
	EBA175	PF3D7_0731500	21 and 22: AKA-RN	R
	EBA181	PF3D7_0102500	26 and 27: VLG-IS	I
Exoneme	Sub1	PF3D7_0507500	25 and 26: CLG-KE	K
	Sub2	PF3D7_1136900	18 and 19: IFY-KE	K
	Plasmepsin X	PF3D7_0808200	26 and 27: LKC-TR	T
Merozoite surface	MSP1	PF3D7_0930300	19 and 20: TQC-VT	V
	MSP2	PF3D7_0206800	none predicted
	MSP3	PF3D7_1035400	25 and 26: VAS-KE	K
	MSP4	PF3D7_0207000	28 and 29: SYS-YN	Y
	MSP5	PF3D7_0206900	21 and 22: LNL-NN	N
	MSP6	PF3D7_1035500	none predicted
	MSP7	PF3D7_1335100	27 and 28: THS-TP	T
	MSRP1	PF3D7_1335000	21 and 22: TLS-YE	Y
	MSRP2	PF3D7_1334800	23 and 24: CNS-KN	K
	MSRP3	PF3D7_1334600	23 and 24: VSS-QE	Q
	MSRP4	PF3D7_1334400	21 and 22: VFC-DK	D
	MSRP5	PF3D7_1334300	21 and 22: ISC-NK	N
	MSRP6	PF3D7_1334500	22 and 23: IFC-SE	S
	MSP8	PF3D7_0502400	25 and 26: VEG-EN	E
	MSP9	PF3D7_1228600	23 and 24: ISC-NK	N
	MSP10	PF3D7_0620400	26 and 27: VYT-HV	H
	MSP11	PF3D7_1036000	26 and 27: ATS-KE	K
	DBLMSP	PF3D7_1035700	25 and 26: IKC-ND	N
	MSPDBL2	PF3D7_1036300	22 and 23: VNI-YS	Y
	GLURP	PF3D7_1035300	23 and 24: INA-KT	K
	Pf12	PF3D7_0612700	25 and 26: CEG-HK	H
	Pf38	PF3D7_0508000	21 and 22: CKG-QV	Q
	Pf92	PF3D7_1364100	26 and 27: TLA-NV	N
	Pf113	PF3D7_1420700	21 and 22: IRC-YV	Y
